# Supplementary material for: Adjustment for index event bias in genome-wide association studies of subsequent events
Source: Nat Commun. 2019 Apr 5;10:1561. doi: 10.1038/s41467-019-09381-w (PMC6450903; doi:10.1038/s41467-019-09381-w)
Supplement: Supplementary file 4 — Supplementary data 1 [file 41467_2019_9381_MOESM4_ESM.xlsx]

## Sheet: candidate
Chr.	Position	CD susceptibility SNP	RAF	Candidate genes†	CD GWAS nominal P value	Prognosis GWAS nominal P value	Bonferroni-corrected P value	FDR q value	BF	Power (%)	Adjusted prognosis SNP	Adjusted prognosis log OR	Adjusted prognosis SE	Adjusted prognosis P value
1	1247494	rs12103	0.18	TNFRSF18, TNFRSF4	3.28e-11	0.2043	1	0.7424	0.9408	78.2	rs12103	0.0743998	0.0751374	0.322084
1	8150638	rs72634258	0.83	TNFRSF9	1.25e-19	0.6371	1	0.907	1.2013	54.1	rs72634258	0.0644123	0.0795249	0.417961
1	22700351	rs34920465	0.84	-	1.49e-10	0.4308	1	0.9061	1.0264	50.3	rs34920465	0.111189	0.0762473	0.144765
1	62901807	rs631106	0.33	USP1	6.48e-08	0.5895	1	0.907	1.1525	94.3	rs631106	0.0441706	0.0601589	0.462808
1	67731368	rs7547569	0.93	IL23R	1.65e-170	0.6938	1	0.907	2.2201	12.7	rs7547569	0.189592	0.169331	0.262862
1	71023684	rs10889881	0.39	-	0.618	0.3646	1	0.815	1.0293	95.5	rs10889881	-0.0406779	0.064258	0.526707
1	78623626	rs17391694	0.88	-	2.62e-09	0.0816	1	0.6016	0.73	33.3	rs17391694	0.103309	0.0904605	0.25344
1	92554283	rs34856868	0.97	BTBD8	9.8e-09	0.2552	1	0.7454	0.9848	2.4	rs34856868	-0.161241	0.178478	0.366303
1	114377568	rs2476601	0.9	PTPN22	3.83e-17	0.2113	1	0.7454	0.9494	24.1	rs2476601	0.0883528	0.107656	0.411822
1	120437884	rs2641348	0.89	ADAM30	9.65e-10	0.5943	1	0.907	1.1602	28.9	rs2641348	-0.0618409	0.0978423	0.527356
1	151801680	rs4845604	0.85	RORC	1.21e-17	0.632	1	0.907	1.1382	45.5	rs4845604	-0.00675383	0.0895101	0.939854
1	155682870	rs490608*	0.33	-	9.61e-07	0.6186	1	0.907	1.1867	94.3	rs11264360	0.0166588	0.0683453	0.807428
1	160854526	rs2297559	0.68	CD48, SLAMF1, ITLN1	1.89e-11	0.1327	1	0.6447	0.8642	87.5	rs2297559	0.0502007	0.0639606	0.43253
1	161472158	rs10800309	0.5	FCGR2A, FCGR2B, FCGR3A, FCGR3B, HSPA6	6.16e-37	0.0505	1	0.5916	0.6266	95.5	rs10800309	-0.0956997	0.0620182	0.122809
1	169519049	rs6025	0.97	SELP, SELE, SELL	2.51e-08	0.0386	1	0.5615	0.7474	2.4	rs6025	-0.385048	0.205058	0.0604155
1	172844352	rs6425143	0.24	FASLG, TNFSF18	2.89e-22	0.3347	1	0.7982	1.1441	88.5	rs6425143	0.028585	0.06436	0.65694
1	186875459	rs10798069	0.51	PTGS2, PLA2G4A	4.25e-09	0.1265	1	0.6323	0.8255	95.4	rs10798069	0.0808751	0.0578795	0.162323
1	197701279	rs2488397	0.21	C1orf53	4.55e-16	0.6325	1	0.907	1.2864	84.4	rs2488397	0.00691718	0.0687012	0.919801
1	198601705	rs76181804	0.11	PTPRC	1.13e-10	0.6892	1	0.907	1.2377	50.9	rs76181804	0.0223857	0.0870225	0.796993
1	200874229	rs35730213	0.72	KIF21B	8.33e-45	0.282	1	0.7609	1.1089	81.9	rs35730213	0.0593887	0.0651643	0.362101
1	206943968	rs3024493	0.16	IL10	1.65e-50	0.2053	1	0.7424	0.9597	72.5	rs3024493	-0.0635021	0.0771233	0.410289
2	25097644	rs13407913	0.43	ADCY3	1.69e-20	0.2773	1	0.7604	1.0588	95.8	rs13407913	-0.0619863	0.058611	0.290243
2	27741237	rs780094	0.41	UCN	4.56e-22	0.5691	1	0.907	1.3215	95.7	rs780094	0.02981	0.0582219	0.608646
2	28636740	rs2279990	0.46	FOSL2, BRE	3.09e-15	0.0283	1	0.5615	0.4449	95.8	rs2279990	-0.104598	0.0598977	0.080763
2	43809347	rs78487399	0.13	-	7.71e-16	0.9736	1	0.9898	1.2305	60.9	rs78487399	0.00627327	0.0926198	0.945999
2	61204856	rs7608910	0.39	REL	2.6e-36	0.7444	1	0.907	1.4333	95.5	rs7608910	-0.063638	0.058684	0.27818
2	62552321	rs11679753*	0.38	-	4.57e-11	0.5776	1	0.907	1.1913	95.4	rs112401990	0.0653601	0.0601264	0.277017
2	65667272	rs6740462	0.74	SPRED2	5.59e-12	0.71	1	0.907	1.2381	79.1	rs6740462	0.0433698	0.0675159	0.520637
2	102984279	rs1420098	0.24	IL18RAP, IL1R1	1.82e-20	0.4878	1	0.907	1.2677	88.5	rs1420098	-0.0966703	0.05979	0.105915
2	145492382	rs11681525	0.91	-	4.08e-11	0.6022	1	0.907	1.1936	19.9	rs11681525	0.208858	0.111473	0.0609831
2	160794008	rs4664304	0.44	MARCH7, LY75, PLA2R1	2.61e-08	0.2534	1	0.7454	0.9817	95.8	rs4664304	-0.050704	0.0579929	0.381947
2	163124051	rs1990760	0.39	IFIH1	3.56e-10	0.2558	1	0.7454	0.9823	95.5	rs1990760	-0.122637	0.0593456	0.0387821
2	191931464	rs1517352	0.6	STAT1, STAT4	3.87e-14	0.6699	1	0.907	1.2231	93	rs1517352	-0.0504636	0.0604607	0.403915
2	219121663	rs11677953	0.4	-	2.92e-15	0.3623	1	0.815	1.0636	95.4	rs11677953	0.0466963	0.0577076	0.418407
2	228660112	rs111781203	0.66	CCL20	2.86e-08	0.9991	1	0.9991	1.1809	88.9	rs7556897	-0.0140818	0.0609843	0.817385
2	231115454	rs9989735	0.19	SP140	1.59e-18	0.3222	1	0.7982	1.1063	79.9	rs9989735	0.101083	0.0700319	0.148911
2	234161583	rs6738490	0.53	ATG16L1	4.26e-78	0.0193	1	0.5615	0.2517	94.8	rs6738490	0.120615	0.0576817	0.0365246
2	241563739	rs4676410	0.18	GPR35	4.43e-18	0.6787	1	0.907	1.1699	78.2	rs4676410	0.00560152	0.0712895	0.937371
2	242737341	rs35320439	0.31	PDCD1, ATG4B	9.89e-10	0.3347	1	0.7982	1.0496	93.5	rs35320439	-0.0684089	0.0697866	0.326959
3	18741802	rs11708026	0.15	-	7.57e-11	0.9193	1	0.9707	1.3352	69.1	rs11708026	-0.0251577	0.0755927	0.739281
3	49697459	rs9836291	0.28	MST1, PFKFB4	9.61e-53	0.7677	1	0.9127	1.6273	91.9	rs9836291	-0.0163674	0.059741	0.784106
3	141105570	rs724016	0.44	-	3.36e-06	0.5643	1	0.907	1.1277	95.8	rs724016	0.0380443	0.0569718	0.504278
4	3444503	rs2073505	0.08	HGFAC	1.46e-07	0.874	1	0.9472	1.1599	32.5	rs2073505	-0.00541086	0.106817	0.9596
4	26132361	rs4692386	0.59	-	1.21e-08	0.6452	1	0.907	1.1506	93.1	rs4692386	-0.0294771	0.0588835	0.616652
4	38325036	rs6856616	0.07	-	9.72e-07	0.5923	1	0.907	1.0926	26.3	rs6856616	-0.108752	0.115013	0.344373
4	48363245	rs7438704	0.64	-	3.42e-11	0.4019	1	0.8649	1.1116	90.9	rs7438704	0.0550423	0.0606668	0.364255
4	74856535	rs2457996	0.89	-	1.05e-05	0.8748	1	0.9472	1.0661	28.9	rs2457996	0.0254447	0.0910898	0.779987
4	102926923	rs34592089	0.06	-	1.41e-15	0.2326	1	0.7454	0.9791	20.2	rs34592089	0.119142	0.107348	0.267058
4	123161619	rs7657746	0.76	IL2, IL21	1.83e-13	0.1087	1	0.6016	0.7884	75	rs7657746	0.0886317	0.0654407	0.175615
5	10689562	rs3776414	0.37	DAP	2.65e-14	0.1742	1	0.7049	0.8929	95.2	rs3776414	0.0342619	0.0593293	0.56361
5	38867732	rs395157	0.48	OSMR, FYB, LIFR	2.22e-20	0.2511	1	0.7454	1.0015	95.5	rs395157	-0.0437475	0.058115	0.451586
5	40399096	rs6880778	0.61	PTGER4	4.66e-65	0.8629	1	0.9472	2.186	92.6	rs6880778	-0.0126712	0.0604186	0.833883
5	55440730	rs71624119	0.79	IL31RA, IL6ST	6.57e-10	0.2617	1	0.7454	1.0001	67.4	rs71624119	0.119151	0.0693404	0.085733
5	71693899	rs4703855	0.7	-	7.16e-11	0.1494	1	0.6685	0.8758	85.3	rs4703855	0.0511589	0.0656296	0.435679
5	72539850	rs34804116	0.67	-	1.27e-13	0.7462	1	0.907	1.2568	88.5	rs34804116	-0.0365275	0.0594864	0.539184
5	96252803	rs1363907	0.42	ERAP2, ERAP1	4.87e-15	0.696	1	0.907	1.3461	95.8	rs1363907	0.017382	0.0581012	0.764812
5	131607300	rs55722650	0.37	-	4.61e-41	0.0992	1	0.6016	0.6995	95.2	rs55722650	-0.0539561	0.0584444	0.3559
5	131672657	rs56399423	0.42	IBD5 locus	3.8e-43	0.0418	1	0.5615	0.4249	95.8	rs56399423	0.0756129	0.0581804	0.193729
5	141533062	rs449454	0.63	SPRY4	1.71e-14	0.0567	1	0.6016	0.6047	91.1	rs449454	0.107506	0.059827	0.0723429
5	150323428	rs17800987	0.08	IRGM	1.67e-31	0.4839	1	0.907	1.5076	32.5	rs17800987	-0.05773	0.0959499	0.547395
5	158827769	rs56167332	0.34	IL12B	7.17e-50	0.5323	1	0.907	1.5352	94.6	rs56167332	0.0655809	0.060561	0.278857
5	172324978	rs564349	0.32	C5orf4, DUSP1	1.54e-07	0.1702	1	0.7049	0.9238	93.9	rs564349	0.0707336	0.0631889	0.26297
5	173373948	rs56163845	0.69	CPEB4	9.4e-12	0.2648	1	0.7454	1.007	86.5	rs56163845	-0.0635094	0.0640955	0.321756
5	176788570	rs4976646	0.34	DOK3	3.23e-12	0.9094	1	0.9676	1.1961	94.6	rs4976646	0.0198935	0.0621066	0.748732
6	382559	rs7773324	0.6	IRF4, DUSP22	1.06e-09	0.8385	1	0.9472	1.2386	93	rs7773324	0.0166615	0.0634712	0.792932
6	3420406	rs13204048	0.61	-	2.89e-08	0.4644	1	0.9061	1.1193	92.6	rs13204048	0.0417264	0.059947	0.486395
6	14719496	rs17119	0.81	-	2.18e-11	0.3041	1	0.7834	1.0209	60.5	rs17119	0.0662258	0.0749594	0.376973
6	20657345	rs2328546	0.78	-	1.3e-13	0.5811	1	0.907	1.2007	69.4	rs2328546	-0.110078	0.0749269	0.141794
6	21430728	rs71559680	0.53	-	1.78e-15	0.6853	1	0.907	1.2798	94.8	rs12663356	-0.00446384	0.0596726	0.940369
6	31274380	rs116392568	0.35	HLA-C, PSORS1C1	6.78e-32	0.0106	1	0.5615	0.2122	94.5	rs116392568	0.116228	0.0591398	0.049379
6	90973159	rs1847472	0.66	-	6.63e-10	0.7969	1	0.9279	1.2509	88.9	rs1847472	0.0403111	0.0610879	0.509326
6	106474749	rs4946717	0.29	-	4.37e-22	0.3385	1	0.7982	1.1843	92.5	rs4946717	-0.0561021	0.0579248	0.332778
6	111885752	rs2179070	0.49	TRAF3IP2, FYN	8.54e-18	0.5201	1	0.907	1.1334	95.6	rs2179070	-0.208559	0.112989	0.0649161
6	127457260	rs2503322	0.54	-	5.55e-08	0.6248	1	0.907	1.1499	94.9	rs2503322	-0.0716009	0.0579444	0.216577
6	128277151	rs9491891	0.13	-	3.22e-16	0.2264	1	0.7454	0.978	60.9	rs9491891	-0.116557	0.0783941	0.137066
6	137959235	rs6933404	0.21	TNFAIP3	5.84e-15	0.9107	1	0.9676	1.0868	84.4	rs6933404	-0.0640254	0.0703436	0.362727
6	143898894	rs12199775	0.93	PHACTR2	3.53e-07	0.088	1	0.6016	0.7936	12.7	rs12199775	-0.185691	0.119169	0.119181
6	149577079	rs7758080	0.27	MAP3K7IP2	7.27e-09	0.16	1	0.6973	0.8805	91.3	rs7758080	0.0733785	0.0628954	0.243342
6	159490436	rs212388	0.4	TAGAP	1.8e-16	0.5806	1	0.907	1.286	95.4	rs212388	-0.0306422	0.0584679	0.600219
6	167390242	rs444210	0.54	CCR6, RPS6KA2	1.88e-17	0.8207	1	0.9384	1.4306	94.9	rs444210	-0.0223897	0.0582459	0.700683
7	26892440	rs10486483	0.24	-	1.55e-11	0.8429	1	0.9472	1.2811	88.5	rs10486483	0.0983401	0.0658561	0.13537
7	28190121	rs10276381	0.5	CREB5	6.75e-10	0.0951	1	0.6016	0.8431	95.5	rs10276381	-0.0356194	0.0870437	0.682384
7	50304461	rs1456896	0.69	ZPBP, IKZF1	3.48e-13	0.373	1	0.815	1.1029	86.5	rs1456896	-0.0458904	0.0640687	0.473826
7	98750379	rs2395022	0.26	SMURF1	8.27e-15	0.1467	1	0.6685	0.9456	90.5	rs2395022	-0.257591	0.129603	0.046862
7	100423365	rs314313	0.3	EPO	3.92e-10	0.1683	1	0.7049	0.8966	92.7	rs314313	-0.127032	0.0604323	0.035549
7	116895163	rs38911	0.54	-	0.000263	0.6136	1	0.907	1.041	94.9	rs38911	-0.0306501	0.0577052	0.595314
7	148220448	rs2538470	0.36	CNTNAP2	1.05e-09	0.505	1	0.907	1.1538	94.8	rs2538470	0.00189652	0.0584443	0.974113
8	27227554	rs17057051	0.69	PTK2B, TRIM35, EPHX2	5.5e-08	0.0942	1	0.6016	0.8054	86.5	rs17057051	-0.0468794	0.0635283	0.460558
8	90875918	rs7015630	0.73	RIPK2	9e-10	0.0522	1	0.5916	0.6428	80.9	rs7015630	0.182796	0.0663464	0.005866
8	126536137	rs10956252	0.62	TRIB1	2.26e-16	0.7397	1	0.907	1.3893	91.7	rs10956252	-0.0202704	0.0596648	0.734054
8	129567181	rs6651252	0.87	-	3.86e-16	0.0727	1	0.6016	0.6567	37.7	rs6651252	-0.172065	0.0904959	0.057255
8	130604563	rs13277237	0.44	-	1.17e-07	0.0178	1	0.5615	0.5961	95.8	rs13277237	-0.105321	0.0578875	0.0688503
9	4981602	rs75900472	0.35	JAK2	4.7e-48	0.0297	1	0.5615	0.3812	94.5	rs10758669	0.0550967	0.0611149	0.367308
9	93928416	rs4743820	0.7	NFIL3	3.8e-09	0.0331	1	0.5615	0.6898	85.3	rs4743820	0.185424	0.0641194	0.00382972
9	117569046	rs7848647*	0.72	TNFSF15	3.16e-35	0.5426	1	0.907	1.3544	81.9	rs7848647	-0.0282883	0.0622794	0.649674
9	139266496	rs4077515	0.43	CARD9	1.27e-53	0.7317	1	0.907	1.6821	95.8	rs4077515	0.00956855	0.0580653	0.86911
10	6081230	rs12722515	0.84	IL2RA, IL15RA	4.57e-12	0.1132	1	0.6016	0.7744	50.3	rs12722515	0.136244	0.0822706	0.0977118
10	30691503	rs2050392	0.6	MAP3K8	1.87e-11	0.364	1	0.815	1.0693	93	rs2050392	0.0588488	0.0593948	0.321779
10	35466185	rs34779708	0.35	CREM	2.07e-25	0.8562	1	0.9472	1.4999	94.5	rs34779708	-0.0595776	0.0593377	0.315358
10	59972299	rs2153283	0.78	CISD1, IPMK	1.54e-11	0.5878	1	0.907	1.2227	69.4	rs2153283	0.0150744	0.0728388	0.836045
10	64445564	rs10761659	0.54	-	4.97e-53	0.7316	1	0.907	1.7827	94.9	rs10761659	-0.00529097	0.058706	0.928187
10	75658349	rs2688608	0.73	-	2.75e-10	0.2921	1	0.776	1.0534	80.9	rs2688608	0.101875	0.058013	0.0790747
10	81046453	rs1250566	0.58	-	4.77e-20	0.8225	1	0.9384	1.3202	93.5	rs1250566	0.0202795	0.0634569	0.749287
10	82250831	rs7097656	0.8	TSPAN14, C10orf58	1.27e-15	0.8059	1	0.932	1.3409	63.7	rs7097656	-0.036083	0.0747871	0.629467
10	94502244	rs11187157	0.43	-	1.79e-10	0.4744	1	0.9061	1.052	95.8	rs11187157	-0.0271441	0.0604068	0.653176
10	101283330	rs10748781	0.48	NKX2-3	2.28e-63	0.2475	1	0.7454	1.1313	95.5	rs10748781	-0.00260716	0.0581566	0.964243
10	104264107	rs2274351	0.53	NFKB2, TRIM8, TMEM180	6.93e-09	0.5453	1	0.907	1.1003	94.8	rs2274351	0.0327491	0.0589059	0.578241
11	1874072	rs907611	0.32	LSP1, TNNI2	1.59e-08	0.1389	1	0.6557	0.9212	93.9	rs907611	-0.0599109	0.0668472	0.370127
11	58408687	rs11229555	0.75	CNTF, LPXN	5.23e-12	0.2282	1	0.7454	0.9614	77.2	rs11229555	-0.0835517	0.0677761	0.217665
11	60776209	rs11230563	0.65	CD6	1.71e-14	0.7092	1	0.907	1.2436	89.7	rs11230563	-0.00569162	0.060252	0.924741
11	61597972	rs1535	0.33	-	2.78e-09	0.7502	1	0.907	1.2611	94.3	rs1535	0.0189182	0.05961	0.750966
11	64150370	rs559928	0.81	CCDC88B	3.33e-13	0.5423	1	0.907	1.1609	60.5	rs559928	-0.0175658	0.0752039	0.815315
11	65427568	rs732072	0.19	RELA	4.33e-06	0.7777	1	0.9181	1.086	79.9	rs732072	-0.0936422	0.113779	0.410499
11	76299649	rs11236797	0.5	-	9.32e-52	0.6459	1	0.907	1.7018	95.5	rs11236797	0.048363	0.0564988	0.391997
11	87083443	rs4397880	0.29	-	0.00221	0.7947	1	0.9279	1.065	92.5	rs4397880	-0.0585365	0.063962	0.360099
11	118765600	rs3922	0.76	CXCR5	4.48e-05	0.2978	1	0.7789	1.0181	75	rs3922	0.103775	0.058232	0.074735
12	6491125	rs7954567	0.33	CD27, TNFRSF1A, LTBR	1.3e-09	0.9991	1	0.9991	1.247	94.3	rs7954567	0.0461483	0.0656653	0.482192
12	12648843	rs11054935	0.28	LOH12CR1	5.17e-06	0.3327	1	0.7982	1.0078	91.9	rs11054935	-0.02315	0.0649885	0.721678
12	40531691	rs1388585	0.02	MUC19	6.85e-22	0.619	1	0.907	1.3023	2.5	rs1388585	-0.0863583	0.200253	0.66629
12	48208368	rs11168249	0.47	VDR	1.57e-05	0.9631	1	0.9898	1.0519	95.5	rs11168249	0.0358755	0.0584065	0.539058
12	68503836	rs12318183	0.39	IFNG, IL26, IL22	1.67e-27	0.0415	1	0.5615	0.6653	95.5	rs12318183	-0.0912189	0.0588808	0.121331
12	111884608	rs3184504	0.06	SH2B3, ALDH2, ATXN2	1.29e-09	0.4484	1	0.9061	1.1096	20.2	rs3184504	0.0501306	0.0573679	0.382203
12	120146925	rs11064881	0.07	PRKAB1	5.95e-08	0.9526	1	0.9898	1.1671	26.3	rs11064881	-0.0169024	0.100358	0.866252
13	27528347	rs12585310	0.18	-	5.25e-11	0.9413	1	0.9878	1.0869	78.2	rs12585310	0.0138118	0.0623942	0.824809
13	41013977	rs941823	0.75	-	6.19e-13	0.4502	1	0.9061	1.0777	77.2	rs941823	-0.0780673	0.0667761	0.242367
13	42910319	rs61959448	0.47	AKAP1, TNFSF11	1.5e-10	0.9071	1	0.9676	1.1514	95.5	rs61959448	-0.00557252	0.076819	0.942171
13	44484706	rs6561151	0.23	LACC1	4.68e-25	0.3428	1	0.7982	1.1456	87.3	rs6561151	-0.113373	0.069256	0.101627
13	100036418	rs9557207	0.78	GPR183, GPR18	3.52e-13	0.7576	1	0.907	1.2323	69.4	rs9557207	0.0577581	0.0713601	0.418291
14	69271784	rs10142466	0.23	ZFP36L1	1.08e-08	0.5856	1	0.907	1.2113	87.3	rs10142466	0.0552527	0.05696	0.332034
14	75741751	rs1569328	0.83	FOS, MLH3	3.21e-09	0.8667	1	0.9472	1.2481	54.1	rs1569328	-0.0150849	0.0798191	0.850102
14	88444752	rs55808324	0.09	GALC, GPR65	5.14e-17	0.7057	1	0.907	1.3352	39.3	rs55808324	0.0319855	0.0896863	0.721364
15	38847022	rs72727394	0.19	SPRED1, RASGRP1	5.28e-12	0.0036	0.617	0.5615	0.2265	79.9	rs72727394	0.202001	0.0702735	0.00404676
15	67442596	rs17293632	0.24	SMAD3	2.71e-20	0.6975	1	0.907	1.3968	88.5	rs17293632	0.00888617	0.0662181	0.893248
15	91181489	rs7165170	0.82	CRTC3	3.54e-07	0.5313	1	0.907	1.1012	57.8	rs7165170	-0.00828801	0.0761007	0.913275
16	11704651	rs11641184	0.48	LITAF, SOCS1	1.09e-14	0.1114	1	0.6016	0.8046	95.5	rs11641184	-0.0574117	0.0624135	0.357646
16	23864590	rs7404095	0.58	PRKCB	3.1e-08	0.2666	1	0.7454	0.9882	93.5	rs7404095	-0.0821813	0.0589305	0.163153
16	28865042	rs62037363	0.55	IL27	6.36e-22	0.1186	1	0.6109	0.7644	94.7	rs62037363	0.0395998	0.0594135	0.505084
16	50763781	rs5743293*	0.02	NOD2	<2.23E-308	0.0093	1	0.5615	0.1639	2.5	rs2076756	0.0625912	0.0606049	0.30171
16	86014881	rs11641016	0.92	IRF8	9.51e-17	0.7423	1	0.907	1.5439	16.4	rs7199291	0.0676069	0.0755739	0.371012
17	25843643	rs2945412	0.59	LGALS9, NOS2	4.51e-20	0.2344	1	0.7454	1.0011	93.1	rs2945412	-0.0400809	0.0585715	0.493781
17	32570547	rs9889296	0.73	CCL13, CCL2	1.35e-20	0.5704	1	0.907	1.3554	80.9	rs9889296	-0.0783442	0.0664291	0.238253
17	38023745	rs4795397	0.47	ORMDL3	8.3e-44	0.4596	1	0.9061	1.293	95.5	rs4795397	-0.085952	0.0565902	0.1288
17	40514201	rs744166	0.58	STAT3	1.14e-22	0.4409	1	0.9061	1.2024	93.5	rs744166	-0.00587963	0.0587798	0.920322
17	54880993	rs3853824	0.64	-	1.17e-10	0.9558	1	0.9898	1.2669	90.9	rs3853824	-0.00637604	0.0609065	0.916625
17	57963537	rs1292053	0.44	TUBD1, RPS6KB1	9.89e-13	0.1094	1	0.6016	0.7566	95.8	rs1292053	0.0189043	0.0574241	0.742
18	12778715	rs2847278	0.16	-	8.33e-28	0.0661	1	0.6016	0.5795	72.5	rs2847278	0.0940793	0.0725221	0.194545
18	46395022	rs7240004	0.62	SMAD7	1.01e-10	0.0726	1	0.6016	0.7976	91.7	rs7240004	0.129708	0.0624161	0.0376991
18	56878274	rs1517037	0.19	-	7.65e-07	0.5151	1	0.907	1.1225	79.9	rs1517037	0.0294398	0.0711354	0.67898
18	67537351	rs17207042	0.48	CD226	1.88e-09	0.8656	1	0.9472	1.1385	95.5	rs17207042	0.0323246	0.0576823	0.575213
18	77220616	rs7236492	0.85	NFATC1, TST	9.09e-09	0.4701	1	0.9061	1.1202	45.5	rs7236492	-0.032976	0.0796204	0.678753
19	1124031	rs2024092	0.22	GPX4, HMHA1	7.12e-25	0.0782	1	0.6016	0.6356	86	rs2024092	-0.0910217	0.0691014	0.187765
19	10525181	rs35164067	0.8	TYK2	2.66e-20	0.7521	1	0.907	1.3681	63.7	rs35164067	-0.0765621	0.0760904	0.314319
19	33731551	rs17694108	0.28	CEBPG	1.21e-14	0.1003	1	0.6016	0.7796	91.9	rs17694108	0.105916	0.0627628	0.0914945
19	46849806	rs4802307	0.7	-	9.04e-12	0.026	1	0.5615	0.4769	85.3	rs4802307	-0.190951	0.0634553	0.00261923
19	49206172	rs516246	0.47	FUT2	1.33e-20	0.0429	1	0.5615	0.5109	95.5	rs516246	-0.0547982	0.0599685	0.360831
19	55380214	rs17771967	0.42	-	5.53e-06	0.3739	1	0.815	1.0124	95.8	rs17771967	-0.089258	0.0581669	0.124903
20	30849517	rs4243971*	0.6	HCK	8.57e-07	0.5337	1	0.907	1.0986	93	rs1780622	-0.0146062	0.0759017	0.8474
20	31348750	rs6058869	0.41	DNMT3B	2.63e-08	0.1852	1	0.7286	0.933	95.7	rs6058869	0.0322247	0.0594035	0.587493
20	44740196	rs6074022	0.25	CD40	8.32e-11	0.7537	1	0.907	1.2769	89.6	rs6074022	-0.0319859	0.064471	0.619804
20	48955424	rs913678	0.67	CEBPB	5.35e-11	0.1886	1	0.7286	0.937	88.5	rs913678	0.0712555	0.0637152	0.263421
20	57824309	rs259964	0.46	ZNF831, CTSZ	6.93e-12	0.4568	1	0.9061	1.1119	95.8	rs259964	-0.0669075	0.0574389	0.244081
20	62329099	rs6062496	0.69	TNFRSF6B	2.11e-33	0.7466	1	0.907	1.3527	86.5	rs6062496	0.0196598	0.0595456	0.741276
21	16806709	rs1297258	0.71	-	5.38e-30	0.4444	1	0.9061	1.323	83.9	rs1297258	-0.0476558	0.0593241	0.421794
21	34776695	rs2284553	0.59	IFNGR2, IFNAR1	5.63e-17	0.2675	1	0.7454	1.0257	93.1	rs2284553	0.0185956	0.0609616	0.760337
21	40466744	rs2836883	0.73	-	3.38e-48	0.3124	1	0.7928	1.0554	80.9	rs2836883	-0.10848	0.0696582	0.119393
21	45614860	rs8127691	0.39	ICOSLG	8.98e-30	0.0888	1	0.6016	0.6718	95.5	rs8127691	-0.0941301	0.0578168	0.103509
22	21928597	rs2266961	0.2	-	2.56e-13	0.9781	1	0.9898	1.2735	82.6	rs2266961	-0.00221276	0.0740681	0.976167
22	30570022	rs1003342	0.45	LIF, OSM	3.3e-15	0.9694	1	0.9898	1.3058	95.8	rs1003342	-0.0164887	0.0572091	0.77318
22	39660829	rs2143178	0.83	TAB1	4.8e-38	0.0907	1	0.6016	0.6687	54.1	rs2143178	-0.0460889	0.0838927	0.582745
22	41867377	rs727563	0.2	TEF, NHP2L1, PMM1, L3MBTL2, CHADL	1.88e-10	0.1943	1	0.7339	0.9222	82.6	rs727563	0.0099477	0.0691573	0.885625
Supplementary Data 1. Association statistics for 170 CD susceptibility SNPs in GWAS of prognosis
This table augments supplementary table 10 of Lee et al, Nature Genetics 2017, with five additional columns
"Adjusted prognosis SNP" is the SNP used for the adjusted prognosis association. This is the same as the CD susceptibility SNP except for the five SNPs marked * which did not pass QC in Lee et al.
In these cases, the SNP within 10Mb with the smallest P-value for susceptibility was used.
"Adjusted prognosis log OR" is the log odds ratio for poor prognosis calculated by the proposed method, for the allele associated with increased disease risk.
This analysis is NOT adjusted for disease location, as was done in by Lee et al. It is based on the summary association statistics provided by those authors, without adjustment for location.
Nominally significant SNPs are identified in red.
"Bonferroni corrected" corrects the adjusted prognosis P value for 170 tests.
The following captions are copied from supplementary table 10 of Lee et al.
CD susceptibility SNPs obtained from "Top European SNPs" in Supplementary Table 2, Liu et al. Nature Genetics 2015, ref 31
Association analysis conditioned on disease location (available for 88.1% of samples across cohorts 1 and 2)
Significance level for nominal P value < 2.9 x 10e-4 (0.05/170)
Bonferroni corrected P value adjusted for 170 tests
Power calculated to detect an effect equivalent to OR = 1.25
Approximate Bayes factors calculated based on prior variance being equivalent to effect size in disease susceptibility (reported in ref 31)
* SNP did not pass QC. For these loci, the top SNP reported in Jostins et al. Nature 2013 at the same locus was used instead
† Candidate genes according to Liu et al. Nature Genetics (2015) or Jostins et al. Nature (2013)
Chr., chromosome; RAF, Risk allele frequency (CD susceptibility); BF, Bayes factor; FDR, False Discovery Rate
